# Supplementary material for: Heterogeneity and dynamics of DENV-specific CD8 + T cells in dengue infection
Source: Nat Commun. 2026 Jun 3;17:7103. doi: 10.1038/s41467-026-73491-5 (PMC13392236; doi:10.1038/s41467-026-73491-5)
Supplement: Supplementary file 4 — Source Data 1 [file 41467_2026_73491_MOESM4_ESM.xlsx]

## Sheet: cytokines
Sup data: Raw plasma cytokine data
sample ID	sample	severity	EGF	FGF2	Eotaxin	TGF-alpha	G-CSF	FLT-3L	GM-CSF	Fractalkine	IFN-a2	IFN-g	GRO	IL-10	MCP-3	IL-12p40	MDC	IL-12p70	IL-13	IL-15	sCD40L	IL-17A	IL-1RA	IL-1alpha	IL-9	IL-1beta	IL-2	IL-3	IL-4	IL-5	IL-6	IL-7	IL-8	IP-10	MCP-1	MIP-1alpha	MIP-1beta	TNF-alpha	TNF-beta	VEGF	PDGF-AA	RANTES
			pg/ml	pg/ml	pg/ml	pg/ml	pg/ml	pg/ml	pg/ml	pg/ml	pg/ml	pg/ml	pg/ml	pg/ml	pg/ml	pg/ml	pg/ml	pg/ml	pg/ml	pg/ml	pg/ml	pg/ml	pg/ml	pg/ml	pg/ml	pg/ml	pg/ml	pg/ml	pg/ml	pg/ml	pg/ml	pg/ml	pg/ml	pg/ml	pg/ml	pg/ml	pg/ml	pg/ml	pg/ml	pg/ml	pg/ml	pg/ml
1	IH019	AD	210.1	134.29	101.4	<2.39↓	82.14	23.96	28.34	150.47	60.39	57.44	2580	9.82	22.24	19.59	971.73	8.23	75.17	7.56	7196	13.64	110.86	51.13	<2.92↓	9.78	3.64	2.8	56.8	4.7	14.24	10.43	14.44	1218	607.33	5.38	65.19	32.07	9.35	113.24	178.7	5742
2	IH023	AD	131.11	124.39	63.06	<2.39↓	44.59	<2.29↓	23.16	106.85	50.56	19.39	2662	3.44	20.19	6.07	658.85	14.39	<2.56↓	3.63	6341	5.17	43.45	5.26	<2.92↓	<2.89↓	2.25	<2.62↓	54.01	<3.02↓	4.11	9.32	5.97	230.73	310.85	3.93	36.34	15.79	5.96	69.84	65.66	1690
3	YH045	AD	118.03	96.26	68.93	<2.39↓	<3.97↓	<2.29↓	4.16	9.76	6.56	2.37	3127	<2.59↓	5.83	<3.60↓	1147	3.25	6.39	1.9	6047	1.26	218.53	<2.61↓	<2.92↓	<2.89↓	<1.52↓	<2.62↓	31.9	<3.02↓	<3.12↓	<2.45↓	2.77	540.31	206.26	<3.12↓	31.57	16.98	<2.46↓	12.3	22.03	1647
4	YH049	AD	16.3	70.65	112.9	<2.39↓	39.19	<2.29↓	23.16	103.88	37.07	19.86	835.58	15.55	10.32	8.01	505.23	<1.03↓	<2.56↓	4.16	528.62	2.4	174.7	93.17	<2.92↓	<2.89↓	2.25	<2.62↓	11.28	<3.02↓	<3.12↓	2.53	5.47	2790	704.53	<3.12↓	22.25	15.04	<2.46↓	20.01	2.67	100.18
5	YH089	AD	22.56	70.65	74.53	<2.39↓	37.83	<2.29↓	16.37	85.29	40.48	17.09	576.04	139.42	10.9	11.05	795.32	1.85	<2.56↓	2.86	544.94	1.56	67.9	268.98	<2.92↓	<2.89↓	<1.52↓	<2.62↓	16.13	5.81	<3.12↓	3.96	4.7	7518	711.7	<3.12↓	34.34	27.35	42.55	14.89	2.67	102.8
6	I160 D-1	DF	23.55	92.42	253.25	<2.39↓	88.31	6.46	31.83	115.57	76.22	29.13	414.72	95.19	31	17.42	1079	8.83	28.93	9.04	225.31	8.73	87.44	245.66	<2.92↓	<2.89↓	2.65	<2.62↓	18.66	9.7	15.47	13.21	34.11	8558	786.06	9.16	58.84	21.08	13.42	149.41	2.67	1.79
7	I153 D-1	DF	148.91	419.78	119.22	3.37	123.68	159.76	140.38	3787	73.11	892.26	594.48	37.32	45.47	21.76	1085	552.82	22.45	104.26	234.74	290.62	78.91	931.92	<2.92↓	38.87	59.44	<2.62↓	34.63	<3.02↓	24.35	14.86	47.84	6314	351.1	20.79	195.75	50.18	11.14	1609	2.67	1.79
38	I085 D-1	DHF	17.11	99.96	106.5	<2.39↓	112.19	3.37	25.45	132.21	50.56	19.39	657.09	300.38	17.09	19.59	713.26	7.06	<2.56↓	9.34	408.12	5.82	122.51	237.74	<2.92↓	3.04	2.79	<2.62↓	18.66	<3.02↓	7.61	9.04	19.25	9190	702.7	42.9	38.9	41.41	5.16	44.14	2.67	1.79
8	T001 D-1	DF	43.21	124.39	103.41	<2.39↓	17.42	<2.29↓	16.37	43.12	30.19	10.95	1477	97.65	17.09	12.09	1159	1.85	<2.56↓	1.46	2636	3.33	155.6	174.04	<2.92↓	<2.89↓	6.42	<2.62↓	34.63	<3.02↓	3.16	2.99	11.63	16872	579.64	4.6	31.57	29.18	<2.46↓	48.65	17.28	1030
9	T010 D-1	DF	51.81	99.96	93.8	<2.39↓	63.09	<2.29↓	24.3	97.84	53.87	17.55	1169	68.59	18.46	6.55	729.36	4.28	<2.56↓	4.71	1431	3.93	88.49	260.5	<2.92↓	3.72	2.65	<2.62↓	31.9	<3.02↓	3.97	8.21	10.44	7597	522.39	5.67	27.89	12.25	6.99	39.52	10.97	662.52
39	Y078 D-1	DHF	14.62	92.42	120.23	<2.39↓	90.75	<2.29↓	22.58	103.88	57.14	15.48	619.15	101.15	12.03	6.07	714.31	4.81	5.01	6.11	297.99	4.03	75.65	275.1	<2.92↓	<2.89↓	2.79	<2.62↓	29.2	<3.02↓	4.83	6.03	13.29	10756	401.99	4.02	32.28	25.41	3.64	73.82	2.67	1.79
10	C034 D-1	DF	15.47	112.01	90.22	<2.39↓	105.16	<2.29↓	41.73	212.44	82.35	50.68	1550	219.13	42.2	57.78	978.19	13.76	14.97	13.6	877.54	5.6	291.76	355.39	<2.92↓	4.6	3.86	<2.62↓	45.66	<3.02↓	6.97	13.21	22.33	13249	524.35	23.55	67.78	41.72	14.81	132.04	12.22	321.05
40	I059 D-1	DHF	13.74	77.72	161.2	<2.39↓	65.67	<2.29↓	23.16	109.79	85.38	109.62	810.27	258.3	12.03	22.85	874.97	4.28	<2.56↓	9.79	348.17	4.85	417.41	295.44	<2.92↓	<2.89↓	3.35	<2.62↓	16.13	<3.02↓	3.97	4.98	24.05	11179	692.65	13.17	49.04	39.51	3.28	29.97	2.67	67.31
11	T009 D-1	DF	12.84	154.47	99.29	<2.39↓	36.47	10.53	38.82	208.21	53.87	36.53	509.5	624.15	60.8	29.96	522.73	13.13	<2.56↓	18.53	279.8	3.53	339.81	266.68	<2.92↓	5.69	2.52	<2.62↓	21.24	<3.02↓	3.16	<2.45↓	43.05	15573	975.98	25.16	70.09	45.81	2.6	34.8	2.67	1.79
12	I126 D-1	DF	24.83	96.26	100.56	<2.39↓	56.56	<2.29↓	28.92	97.84	163.9	23.33	760.53	38.43	17.09	30.51	742.62	4.28	<2.56↓	8.45	644.06	3.93	383.3	284.95	<2.92↓	<2.89↓	2.79	<2.62↓	21.24	<3.02↓	3.16	5.5	7.35	8332	1210	11.87	70.29	38.24	4.76	48.65	12.7	461.71
41	I016 D-1	DHF	50.79	60.27	89.46	<2.39↓	20.12	<2.29↓	13.08	115.57	53.87	36.99	995.82	1340	33.13	9.51	628.42	19.52	<2.56↓	6.98	1095	2.76	644.83	144.15	<2.92↓	<2.89↓	1.75	<2.62↓	23.86	<3.02↓	<3.12↓	<2.45↓	39.48	16586	984.45	13.29	90.65	62.67	<2.46↓	9.69	10.46	66.75
42	I159 D-1	DHF	75.87	60.27	178.58	<2.39↓	22.83	<2.29↓	13.08	103.88	163.9	9.61	2280	68.59	13.11	7.03	840.73	1.05	<2.56↓	19.15	3508	1.88	783.45	133.32	<2.92↓	<2.89↓	1.87	<2.62↓	29.2	<3.02↓	<3.12↓	2.99	15.03	14628	1405	14.24	47.68	20	<2.46↓	34.8	37.26	918.64
13	I171 D-1	DF	116.67	41.73	151.62	<2.39↓	73.35	<2.29↓	20.87	103.88	88.38	63.91	689.53	1014	20.61	<3.60↓	524.25	2.76	<2.56↓	18.84	483.25	6.8	363.25	678.13	<2.92↓	20.84	34.31	<2.62↓	18.66	<3.02↓	8.92	8.21	28.62	12393	1391	20.1	60.24	64.7	4.01	48.65	2.67	1.79
14	T006 D-1	DF	<3.49↓	38.14	12.24	<2.39↓	21.47	5.27	12.01	72.07	33.64	7.44	386.96	71.82	5.83	<3.60↓	994.83	<1.03↓	<2.56↓	3.89	526.88	1.88	79.99	209.41	<2.92↓	<2.89↓	<1.52↓	<2.62↓	8.99	<3.02↓	<3.12↓	3.46	9.81	7371	747.19	4.91	6.04	49.35	<2.46↓	<4.19↓	2.67	1.79
15	I161 D-1	DF	14.62	75.42	141.13	<2.39↓	31.02	<2.29↓	13.08	246.59	60.39	20.32	492.17	695.25	13.11	7.03	351.33	1.85	<2.56↓	13.6	192.03	5.38	338.78	225.72	<2.92↓	3.64	2.38	<2.62↓	19.94	<3.02↓	20.62	7.12	87.02	9351	386.41	6.81	43.73	58.81	<2.46↓	48.65	2.67	1.79
16	C073 D-1	DF	103.89	99.96	36.41	<2.39↓	59.18	<2.29↓	25.45	126.77	94.31	91.69	2188	361.34	18.9	11.57	844.16	5.36	2.91	8.75	1809	3.14	238.38	215.16	<2.92↓	3.12	2.93	<2.62↓	45.66	<3.02↓	5.12	8.76	7.9	5636	622.02	21.05	64.31	23.03	5.16	90.85	55.83	1840
17	I125 D-1	DF	10.93	96.26	136.25	<2.39↓	22.83	<2.29↓	18.61	103.88	53.87	16.63	833	423.04	15.17	<3.60↓	695.33	<1.03↓	<2.56↓	8.3	282.85	4.33	143.94	215.16	<2.92↓	<2.89↓	2.38	<2.62↓	18.66	<3.02↓	<3.12↓	<2.45↓	13.02	15974	662.15	11.77	51.68	34.63	<2.46↓	4.49	2.67	15.15
43	I094 D-1	DHF	25.14	308.91	136.43	<2.39↓	88.31	9.7	39.4	208.21	117.09	64.58	788.82	386.97	45.47	41.36	754.46	11.88	5.92	19.15	515.82	17.44	162.63	297.68	<2.92↓	8.28	9.91	<2.62↓	45.66	<3.02↓	7.29	12.65	17.61	7381	585.66	11.87	32.28	31.21	10.69	113.24	2.67	1.79
18	I102 D-2	DF	152.73	723.05	94.6	8.17	189.64	114.38	216.12	162.86	130.66	194.45	1740	35.48	80.18	55.69	926.82	267.7	60.16	16.06	863.74	84.61	122.51	577.62	19.76	16.93	51.2	<2.62↓	56.8	6.11	107.91	14.86	29.89	3594	384.57	16	178.07	43.51	20.46	779.5	47.8	1849
19	I121 D-2	DF	361.96	136.98	79.34	<2.39↓	99.21	9.7	42.9	177.12	103.02	77.36	2907	467.88	26.71	39.2	897.17	13.13	4.57	14.83	>17548↑	7.36	283.82	187.7	<2.92↓	5.23	3.78	3.4	76.33	8.62	11.98	18.12	17.69	5828	578.17	17.14	69.46	49.76	14.11	96.23	34.89	1542
20	C056 D-2	DF	112.6	136.98	100.13	<2.39↓	211.31	44.75	44.64	137.54	161.44	64.58	893.35	89.74	105.73	19.04	626.62	16.94	145.17	11.15	296.78	17.68	428.09	530.55	<2.92↓	16.93	51.11	<2.62↓	40.12	11.08	11.98	13.76	37.3	7058	746.57	18.34	69.04	40.67	93.69	146.6	2.67	3.18
21	I147 D-2	DF	63.4	103.54	86.78	<2.39↓	31.02	<2.29↓	9.9	85.29	26.73	24.03	1553	279.25	18.9	26.13	1039	<1.03↓	<2.56↓	12.22	1579	2.4	313.08	130.58	<2.92↓	<2.89↓	<1.52↓	<2.62↓	21.24	<3.02↓	<3.12↓	<2.45↓	10.2	9736	312.09	12.5	69.04	38.66	6.36	4.49	37.03	1145
22	C003 D-2	DF	89	124.39	76.16	<2.39↓	60.49	4.12	34.74	188.55	85.38	171.16	1827	713.7	30.69	41.36	934.31	16.62	13.92	15.13	962.98	6.92	603.79	215.16	<2.92↓	4.6	3.35	<2.62↓	41.5	<3.02↓	12.67	12.65	18.94	7135	890.56	17.51	93.18	70.53	6.99	92.66	21.3	972.6
23	I148 D-2	DF	180.29	257.62	87.63	2.61	56.56	<2.29↓	25.45	103.88	97.24	526.7	1852	192.06	79.24	31.05	741.23	2.29	43.67	20.07	13571	4.33	550.76	123.24	<2.92↓	52.27	<1.52↓	<2.62↓	66.57	<3.02↓	5.72	7.12	11.2	7594	1226	15.16	48.23	49.55	42.07	34.8	82.38	2079
24	C025 D-2	DF	39.25	131.54	100.27	<2.39↓	33.75	<2.29↓	30.08	335.45	151.43	586.74	679.66	227.24	51.05	28.87	494.49	2.76	4.36	34.06	195.27	10.93	975.25	272.05	<2.92↓	10.25	3.07	<2.62↓	67.97	<3.02↓	17.95	7.12	20.18	13461	1572	40.7	98.42	69.33	26.21	65.78	2.67	1.79
25	C014 D-2	DF	38.82	136.98	67.36	<2.39↓	65.67	<2.29↓	26.61	78.77	79.3	91.47	905.56	1364	34.3	43.51	689.34	2.29	9.05	11.76	737.2	5.82	561.79	180.9	<2.92↓	3.55	3.78	<2.62↓	37.37	<3.02↓	8.26	7.12	17.61	6697	659.79	24.36	62.98	39.09	12.73	48.65	2.94	255.81
26	Y012 D-2	DF	35.63	273.07	112.37	<2.39↓	14.75	2.64	7.38	252.33	23.27	30.99	1383	897.37	8.49	21.76	943.84	1.05	<2.56↓	12.98	1152	1.4	384.62	162.75	<2.92↓	<2.89↓	<1.52↓	<2.62↓	36	<3.02↓	6.97	<2.45↓	35.62	>17681↑	1042	60.12	81.42	58.71	<2.46↓	4.49	12.4	321.05
44	I024 D-2	DHF	103.98	110.36	91.87	<2.39↓	47.27	<2.29↓	20.87	167.69	60.39	92.76	1741	587.83	18.9	17.42	770.42	13.13	<2.56↓	10.55	1547	4.33	395.85	205.28	<2.92↓	3.38	3.49	<2.62↓	37.37	<3.02↓	8.59	10.43	13.06	7498	601.18	15.89	39.84	54.92	5.55	50.87	33.84	436.84
27	Y030 D-2	DF	52.14	103.54	131.35	<2.39↓	47.27	<2.29↓	28.34	137.54	94.31	108.77	1160	305.63	19.77	19.04	668.81	6.49	<2.56↓	11.15	503.6	5.71	186.08	231.35	<2.92↓	6.05	3.64	<2.62↓	29.2	<3.02↓	5.12	8.21	17.38	9195	699.14	9.54	56.93	28.1	6.78	57.4	38.23	664.5
28	Y042 D-2	DF	72.27	99.96	65.19	<2.39↓	303.75	<2.29↓	75.71	426.98	58.77	131.87	852.28	121.32	13.11	8.01	733.9	13.13	<2.56↓	7.56	342.83	20.3	162.19	377.59	<2.92↓	17.87	18.26	<2.62↓	22.54	<3.02↓	3.97	5.5	14.56	5457	309.61	3.65	70.5	31.11	4.01	81.57	2.67	175.54
45	I029 D-2	DHF	71.78	369	99.85	5.46	142.61	93.32	37.07	216.62	69.97	137.48	1676	525.49	36	18.5	1208	121.97	6.39	17.91	1093	74.45	573.09	300.65	<2.92↓	12.7	22.67	<2.62↓	29.2	<3.02↓	47.9	9.32	37.99	9847	810.16	21.65	129.35	55.64	7.83	562.64	58.9	611.3
29	T002 D-2	DF	33.2	116.8	97	<2.39↓	22.83	<2.29↓	18.61	103.88	101.58	50	798.95	740.24	31.93	28.32	781.84	5.36	<2.56↓	9.94	324.39	2.76	549.53	137.85	<2.92↓	3.46	3.07	<2.62↓	18.66	<3.02↓	7.45	4.98	35.44	12477	1375	38.19	63.2	53.89	6.16	29.97	11.85	670.26
30	Y029 D-2	DF	219.93	167.94	114.07	5.08	90.75	8.47	49.88	232.89	178.4	74.73	1262	215.41	37.36	49.9	895.46	17.26	6.86	15.29	15749	11.04	237.61	176.62	2.97	8.84	6.42	7.26	60.99	3.32	11.63	20.79	17.46	5329	814.8	11.71	68.62	45.18	17.38	175.82	61.25	808.71
31	Y011 D-2	DF	84.34	79.96	109.99	<2.39↓	89.53	<2.29↓	17.48	190.79	71.54	220.95	1407	100.45	18.01	14.2	1135	2.29	<2.56↓	13.6	1368	3.14	301.76	159.24	<2.92↓	<2.89↓	3.21	<2.62↓	31.9	11.74	7.61	3.46	23.78	14905	1155	9.89	68.2	15.47	4.01	63.71	9.67	530.11
32	Y085 D-2	DF	25.45	75.42	118.46	<2.39↓	14.75	8.07	13.08	109.79	117.09	21.25	981.52	15.18	16.14	12.09	972.41	2.29	11.84	9.34	496.63	4.54	141.66	267.45	<2.92↓	3.72	2.25	<2.62↓	26.51	<3.02↓	3.97	5.5	5.24	6773	596.83	4.73	44.02	36.12	4.38	61.63	6.99	69.8
33	Y028 D-2	DF	59.97	116.8	104.31	<2.39↓	41.89	<2.29↓	8.88	142.78	73.11	50.23	1139	94.14	15.17	10.02	872.58	1.05	<2.56↓	9.04	916.77	2.86	270.3	143.26	<2.92↓	<2.89↓	2.52	<2.62↓	29.2	<3.02↓	4.25	<2.45↓	18.04	9458	911.45	11.55	53.72	30.57	3.28	61.63	105.81	2386
46	I164 D-2	DHF	18.65	70.65	168.68	2.89	68.25	<2.29↓	9.39	140.17	283.16	44.32	1473	107.09	10.32	<3.60↓	930.91	3.25	<2.56↓	16.37	985.06	1.88	881.78	120.47	<2.92↓	<2.89↓	1.75	<2.62↓	29.2	<3.02↓	10.6	2.99	30.19	12162	1014	15.44	64.75	40.14	<2.46↓	34.8	8.7	353.15
34	Y016 D-2	DF	91.7	75.42	87.4	<2.39↓	33.75	<2.29↓	13.08	91.65	73.11	35.15	1352	66.8	11.47	7.03	1007	1.44	<2.56↓	8.3	1006	2.4	192.72	130.58	<2.92↓	<2.89↓	2.12	<2.62↓	34.63	<3.02↓	3.69	2.99	20.02	9364	881.58	8.18	58.36	38.88	<2.46↓	25.04	21.8	511.11
35	I109 D-2	DF	93.07	110.36	95.99	<2.39↓	73.35	<2.29↓	23.16	129.5	76.22	18.47	1660	69.31	18.46	<3.60↓	610.37	8.23	2.91	5.4	1313	4.54	111.35	139.66	<2.92↓	3.04	2.25	<2.62↓	42.89	<3.02↓	4.83	11.82	16.05	7099	595.1	7.88	39.53	38.88	7.2	89.03	47.8	912.09
36	C016 D-2	DF	116.51	138.31	59.66	<2.39↓	70.8	2.64	27.77	126.77	91.36	101.97	1618	772.98	45.47	30.51	464.9	7.06	10.81	7.27	1716	5.82	204.55	152.18	<2.92↓	3.9	4.53	<2.62↓	54.01	<3.02↓	6.03	9.32	12.27	6129	632.33	11.36	46.02	41.93	11.14	99.74	45.32	2185
47	I075 D-2	DHF	19.77	110.36	167.86	<2.39↓	33.75	6.46	27.77	137.54	82.35	110.47	874.15	1520	23.02	39.2	1053	5.64	<2.56↓	12.07	604.01	12.22	308.14	142.36	<2.92↓	<2.89↓	2.79	<2.62↓	21.24	<3.02↓	11.98	9.32	27.72	8467	1010	49.6	79.18	78.69	4.38	77.73	2.67	1.79
37	I137 D-2	DF	37.02	84.29	85.14	<2.39↓	41.89	13.87	21.44	152.99	85.38	299.36	957.13	387.82	18.01	20.67	910.81	11.88	4.57	5.83	755.35	4.13	564.85	138.76	<2.92↓	<2.89↓	3	<2.62↓	29.2	<3.02↓	5.42	8.76	19.48	6303	904.46	28.02	60.24	42.46	5.96	69.84	7.58	136.03
