# Supplementary material for: Heterogeneity and dynamics of DENV-specific CD8 + T cells in dengue infection
Source: Nat Commun. 2026 Jun 3;17:7103. doi: 10.1038/s41467-026-73491-5 (PMC13392236; doi:10.1038/s41467-026-73491-5)
Supplement: Supplementary file 5 — Source Data 2 [file 41467_2026_73491_MOESM5_ESM.xlsx]

## Sheet: f3b. cx3cr1 acute
AD	DF	DHF
7.84314	0	33.3333
0	72.0779	22.7273
11.1111	12.8272	52.6316
	10
	17.1429

## Sheet: f3b. int acute
AD	DF	DHF
47.0588	0	0
21.4286	3.8961	4.54545
44.4444	4.71204	5.26316
	0
	21.4286

## Sheet: f3b. naive acute
AD	DF	DHF
41.1765	41.6667	44.4444
35.7143	3.8961	50
11.1111	10.4712	31.5789
	30
	27.1429

## Sheet: f3d. cx3cr1+ cxcr6- tem
DF	DHF
14.8	21.8
18.1	44.1
12	26.4
32.9	18.2
7.69	19.2
1.79	16
11.8	33.7
0	31.6
0	21.4
0
20

## Sheet: f3f. current-int
AD	DF	DHF
47.0588	0	0
14.2857	2.5974	0
0	0.26178	0
	0
	18.5714

## Sheet: f3f. previous-cx3cr1
AD	DF	DHF
0	0	11.11
0	63.63	18.18
11.11	1.57	42.1
	10
	0

## Sheet: f6b. exp_cx3cr1
AD	DF	DHF
70	66.6667	79.1667
11.6208	65.8228	33.3333
29.5337	74.1259	86.2069
50.9203	84.858	72.2581
17.0157	11.3772	67.7165
6.04396	85	95
52.5597	13.4884	70.7965
	32.6241	55.814

## Sheet: f6b.exp_int
AD	DF	DHF
23.75	0	14.5833
83.3333	21.519	12.5
67.8756	13.986	3.44828
39.8773	1.26183	24.8387
68.0628	11.3772	29.1339
85.1648	10	1.81818
42.1502	72.5581	17.6991
	60.2837	15.5039

## Sheet: sf5a. cx3cr1_con
DF	DHF
41.0714	8.69565
55.5556	71.1934
24.8848	34.7368
15.8416
44.4444
14.9068
4.28571

## Sheet: sf5a. int_con
DF	DHF
5.35714	4.34783
5.55556	10.6996
11.0599	35.7895
17.8218
0
46.5839
25.7143

[truncated: 4 more sheets: sf6. CTFI, sf5a. naive_con, sf12c. 10x_cx3cr1+, sf12c. asymp int]
